# Supplementary material for: Amphipathic Small Molecule AZT Compound Displays Potent Inhibitory Effects in Cancer Cell Proliferation
Source: Pharmaceutics. 2021 Dec 3;13(12):2071. doi: 10.3390/pharmaceutics13122071 (PMC8704889; doi:10.3390/pharmaceutics13122071)
Supplement: Supplementary file 1 [file pharmaceutics-13-02071-s001.zip]

Archive with 1 entries (1 files):
- pharmaceutics-1458833-supplementary.pdf
